# Supplementary material for: Passive case detection for canine visceral leishmaniasis control in urban Brazil: Determinants of population uptake
Source: PLoS Negl Trop Dis. 2021 Oct 8;15(10):e0009818. doi: 10.1371/journal.pntd.0009818 (PMC8528332; doi:10.1371/journal.pntd.0009818)
Supplement: S1 Table — Data on predictors were extracted from the last Demographic Census [14]. (XLSX) [file pntd.0009818.s002.xlsx]

## Sheet: Plan1
Statistical model for predicted number of dogs per household at the neighborhood-level
Parameter	Coefficient
Intercept	-1.32467
Mean number of inhabitants per PPH	0.11335
Proportion of buildings that are houses	1.00568
Data				Predictions
Neighborhood ID #	Mean number of inhabitants per PPH	Proportion of buildings that are houses	Number of PPHs per neighborhood	Number of dogs per PPH	Total number of domestic dogs in the neighborhood
3	3.09449	1	254	1.03228	262.199
5	3.23238	0.953003	383	1.00014	383.052
6	3.06341	0.948586	1167	0.976815	1139.94
8	3.29223	0.986595	373	1.04154	388.495
9	3.32258	0.967742	31	1.0255	31.7906
10	3.30105	0.986911	382	1.04292	398.394
11	3.26271	1	118	1.05215	124.154
12	3	1	16	1.02128	16.3405
13	3.16092	0.936782	174	0.976015	169.827
14	3.21138	1	123	1.04605	128.664
15	2.86441	0.711864	177	0.752705	133.229
17	3.49289	0.995261	211	1.07483	226.789
18	3.39535	0.953488	43	1.01928	43.8291
19	3.38307	1	449	1.06661	478.906
20	3.32426	1	441	1.05952	467.248
21	3.28097	0.960177	452	1.01294	457.85
22	3.14091	0.986364	220	1.02359	225.19
23	2.70833	1	24	0.988071	23.7137
24	3.40724	0.963801	221	1.0313	227.916
25	2.91824	0.930818	159	0.943855	150.073
26	3	0.895161	124	0.919087	113.967
27	3.42857	1	28	1.07212	30.0194
28	3.15	1	180	1.0388	186.983
29	3.15528	0.956522	322	0.994949	320.373
30	3.01961	0.894118	510	0.920166	469.285
31	3.56923	0.984615	65	1.07263	69.7207
32	3.25547	0.992701	137	1.0436	142.973
33	2.84091	0.977273	44	0.980366	43.1361
35	3.15033	0.969935	765	1.00789	771.039
36	3.1073	1	233	1.03378	240.871
37	3.07885	0.885305	279	0.918192	256.176
39	3.38889	1	18	1.06731	19.2116
40	3.44828	0.993103	145	1.06709	154.728
42	2.86157	1	484	1.00538	486.606
43	3.15982	1	219	1.03995	227.75
44	3.37783	0.991657	839	1.05707	886.878
45	2.5	1	14	0.965012	13.5102
47	2.94074	0.990123	405	1.00442	406.79
49	3.04132	1	121	1.02608	124.155
50	2.83333	1	18	1.00217	18.0391
51	3.15625	1	32	1.03953	33.265
52	2.7	1	20	0.987138	19.7428
53	2.75112	1	446	0.992875	442.822
56	3.52632	1	19	1.08407	20.5972
57	3.30229	1	655	1.05688	692.259
58	3.23392	0.974837	1073	1.02252	1097.16
59	2.95337	0.979275	193	0.994944	192.024
60	3.19965	0.992933	1132	1.03726	1174.18
61	2.90909	1	22	1.01081	22.2379
66	3.07692	0.984615	130	1.01441	131.873
69	3.22822	1	241	1.04805	252.579
71	3.11489	1	235	1.03467	243.148
72	3.25714	1	210	1.05149	220.813
73	3.35751	0.839378	193	0.904883	174.642
74	3.31404	0.949247	1261	1.00563	1268.1
76	3.00235	0.854375	1703	0.882385	1502.7
77	3.31667	1	60	1.05861	63.5164
78	3.19002	1	621	1.04352	648.025
79	3.27451	0.980392	204	1.03299	210.73
81	3.17391	1	23	1.04162	23.9572
86	3.06211	1	161	1.0285	165.588
88	3.23313	1	163	1.04863	170.927
95	2.70748	0.993197	441	0.98124	432.727
96	4.02703	1	37	1.14737	42.4527
101	3.22737	1	475	1.04795	497.774
102	3.44681	0.997636	423	1.07179	453.366
107	3.51724	1	29	1.08295	31.4056
108	2.75806	0.983871	62	0.977669	60.6155
109	3.14615	1	130	1.03834	134.985
115	3.27143	1	70	1.05319	73.7235
116	3.15385	0.916388	299	0.955435	285.675
117	2.53333	0.666667	15	0.692766	10.3915
118	3.28125	1	32	1.05437	33.7397
119	3.41667	0.75	48	0.832659	39.9676
120	2.84282	0.834688	369	0.849585	313.497
121	3.39631	0.870968	217	0.938209	203.591
122	3.04762	0.857143	21	0.889398	18.6773
123	3.56044	0.967033	91	1.05278	95.8027
124	3.15326	0.998084	522	1.03718	541.408
125	3.10458	0.973856	153	1.00664	154.016
126	3.25229	0.986239	218	1.03647	225.95
127	2.98198	0.972973	111	0.99187	110.098
128	3.64732	0.991071	224	1.08921	243.984
129	3.16342	0.980545	257	1.02022	262.197
130	3.02469	0.962963	81	0.986701	79.9227
131	3.25397	1	63	1.05111	66.22
132	3.18421	1	38	1.04283	39.6276
133	2.76817	0.934256	289	0.931149	269.102
134	3.67677	1	99	1.10271	109.168
135	2.85106	1	47	1.00419	47.1968
136	3.04008	0.848101	474	0.880595	417.402
137	3.18519	0.774074	270	0.830973	224.363
138	3.15966	0.955182	357	0.994103	354.895
140	3.14829	0.839895	762	0.884135	673.711
141	4.2	1	15	1.17009	17.5513
142	3.31741	0.825939	293	0.888685	260.385
143	3.01786	0.946429	56	0.969678	54.3019
144	2.94987	0.978892	379	0.994167	376.789
145	2.91667	0.840909	132	0.862103	113.798
147	3.35	1	20	1.06261	21.2523
148	3.1809	0.829146	199	0.877868	174.696
149	3.39255	0.979787	940	1.04627	983.491
151	2.9925	0.979381	1067	0.999475	1066.44
153	2.90574	0.995902	244	1.00627	245.531
154	3.1913	1	345	1.04367	360.067
155	2.77778	1	54	0.99588	53.7775
156	3.38115	0.987705	244	1.05327	256.998
157	2.93103	0.568966	58	0.656889	38.0996
158	3.59231	1	130	1.0922	141.987
159	3.00478	0.889952	209	0.914781	191.189
162	2.84328	0.932836	268	0.937771	251.323
163	3.27557	1	352	1.05369	370.898
164	3.45492	1	244	1.07533	262.38
165	3.2625	1	80	1.05213	84.1702
168	2.98888	0.659966	2338	0.724578	1694.06
169	3.47059	0.993359	1054	1.07007	1127.85
170	3.65882	1	255	1.10047	280.62
171	2.91647	0.993039	431	1.0046	432.984
174	3.15297	0.984018	438	1.02258	447.889
176	3.125	1	24	1.03586	24.8606
179	2.97561	0.97561	41	0.993786	40.7452
180	3.32796	0.994624	186	1.05425	196.09
181	3.25164	0.991776	608	1.04218	633.645
182	2.82353	1	68	1.00106	68.0719
185	3.15385	1	26	1.03925	27.0205
186	3.43774	0.992218	514	1.06487	547.343
188	2.93411	0.94186	258	0.956114	246.677
189	3.27824	0.994055	841	1.04772	881.135
190	2.34545	0.890909	55	0.849724	46.7348
191	3.22472	0.966292	178	1.01271	180.263
192	3.25029	0.973225	859	1.02276	878.549
193	3.24771	1	109	1.05036	114.49
195	2.65741	0.787037	216	0.792989	171.286
196	2.95783	0.975904	166	0.992078	164.685
197	2.98829	0.962529	427	0.982209	419.403
198	3.04673	0.962617	107	0.988824	105.804
200	3.15	1	20	1.0388	20.7759
202	3.47078	0.996753	308	1.07375	330.715
203	3.38272	0.901235	243	0.965716	234.669
204	3.34634	1	205	1.06217	217.746
205	3.32979	1	94	1.06018	99.6572
206	3.14416	0.894737	437	0.933831	408.084
207	3.37821	1	156	1.06602	166.299
208	3.07879	0.984848	330	1.01486	334.905
209	3.1	0.98	50	1.01236	50.6179
210	3.16901	0.96338	355	1.0034	356.206
211	3.09804	0.843137	51	0.881984	44.9812
212	3.15044	0.939823	565	0.977843	552.481
213	2.9375	0.96875	64	0.9827	62.8928
214	3.41424	0.996764	309	1.0669	329.673
215	2.81191	0.840125	319	0.851256	271.551
216	3.25895	1	475	1.0517	499.559
217	2.88235	1	17	1.00775	17.1318
218	3.23986	0.991065	1455	1.04004	1513.26
219	3.38187	0.967033	364	1.03168	375.532
220	3.3875	0.98125	160	1.04721	167.553
221	3.2954	0.97593	457	1.0308	471.077
222	3.26998	1	463	1.05302	487.548
223	3.35385	1	65	1.06308	69.1001
224	3.28077	0.997925	1446	1.05211	1521.35
225	3.06897	0.988506	261	1.01747	265.559
226	3.20792	0.972772	404	1.0174	411.028
227	3.30645	1	124	1.05738	131.115
229	3.125	1	64	1.03586	66.2948
230	3.05014	0.417827	359	0.571931	205.323
231	3.36111	1	72	1.06395	76.6047
232	3.05844	0.980519	154	1.00813	155.251
233	2.92	0.727273	275	0.769292	211.555
234	3.42149	1	121	1.07126	129.622
235	3.11702	0.93617	94	0.970574	91.2339
236	3.25439	0.982456	114	1.03278	117.737
237	3.35985	0.935606	264	0.997093	263.233
238	3.23837	1	172	1.04925	180.472
239	2.74615	0.793914	2596	0.806565	2093.84
240	3.46349	0.987302	315	1.06271	334.755
241	2.6875	0.96875	32	0.955243	30.5678
242	2.95333	0.96	300	0.97584	292.752
244	2.91624	0.992386	394	1.00392	395.543
245	3.30357	1	224	1.05704	236.776
246	3.20664	0.99631	1084	1.04161	1129.11
247	3.21264	1	174	1.0462	182.039
248	3.17085	0.98995	199	1.03078	205.126
249	3.33916	0.992722	687	1.05357	723.802
TOTAL					56366.4
*PPH: private permanent household
